# Supplementary material for: Intraoperative Hemostatic Agents in Thoracic Aortic Surgery—A Scoping Review
Source: J Clin Med. 2025 Jun 5;14(11):4001. doi: 10.3390/jcm14114001 (PMC12156886; doi:10.3390/jcm14114001)
Supplement: Supplementary file 1 [file jcm-14-04001-s001.zip]

Archive with 1 entries (1 files):
- jcm-3658149-supplementary.pdf
